# Supplementary material for: Long-term mortality and predictive score performance in Brazilian atherosclerotic renovascular disease patients
Source: J Bras Nefrol. 2025 Oct 10;47(4):e20240181. doi: 10.1590/2175-8239-JBN-2024-0181en (PMC12517691; doi:10.1590/2175-8239-JBN-2024-0181en)
Supplement: Supplementary file 1 [file 2175-8239-jbn-47-4-e20240181-suppl1.xlsx]

## Sheet: Legend
Braz. J. Nephrol.
https://doi.org/10.1590/2175-8239-JBN-2024-0181en
Supplementary Material to "Long-term mortality and predictive score performance in Brazilian atherosclerotic renovascular disease patients"

## Sheet: Statins
name	rg	race	age	gender	smoking	diabetes	peripheral arterial disease	Cerebrovascular disease	dyslipidemia	creat pre	proteinuria	date	last creat	K	date	arteriography	left kidney	right kidney	severity	bilateral	revascularization	left kidney	right kidney	revascularization date	time from arteriography to angioplasty	time until death	last follow-up	death	doubled creat	last follow-up	statin	aspirin	beta blocker	RAASi
EMC	4244	0	71	0	1	0	1	0	1	3	0.42	2006-01-15	1.6	4.6	2006-05-10	2006-01-16	90	60	1	1	1	0	1	2006-02-10	24	6.93333	2006-08-14	0	0	2006-08-14	1	1	1	1
ZBA	23184	1	51	0	1	0	1	0	1	2.8		2005-12-06	2.6	5	2005-08-29	2005-02-04	100	80	1	1	1	0	1	2005-05-11	90	6.66667	2005-08-24	1	0	2005-08-24	1	1	0	1
ISL	44977	0	69	0	0	0	0	0	1	2	0.26	2004-11-04	1.4	3.8	2006-03-10	2004-11-12	#REF!	100	1	1	1	1	0	2004-11-23	11	17.4333	2006-04-25	1	0	2006-04-25	1	1	0	1
JB	55451	0	69	1	1	0	1	0	1	1.9	0.26	2006-01-23	1.8	5.1	2006-10-04	2005-06-23	90	100	1	1	1	1	0	2005-07-25	32	16.9	2006-11-20	0	0	2006-11-20	1	1	0	1
NRR	77252	1	58	0	1	1	1	0	1	1	0.12	2006-08-07	1	4.9	2006-08-29	2006-08-07	70	0	0	0	0	0	0			3.2	2006-11-13	0	0	2006-11-13	1	1	1	1
AG	80421	0	68	1	1	0	1	0	1	5	0.5	2004-07-19	7.1	3.9	2004-08-01	2004-07-19	90	0	1	0	1	1	0	2003-09-01	45	28.1667	2006-11-24	0	0	2006-11-24	1	1	1	1
RAC	86501	0	54	1	1	1	1	0	1	0.8	0	2005-08-21	0.7	3.8	2005-10-31	2005-09-13	0	80	1	0	0	0	0			11.5667	2006-08-30	0	0	2006-08-30	1	3	1	1
LAR	90497	0	41	0	1	0	1	0	1	0.8	0.21	14.09.05	1.1	5	2006-10-10	2005-09-14	0	100	1	0	0	0	0			12.3	2006-09-23	0	0	2006-09-23	1	1	2	1
FMS	95006	0	78	0	1	0	0	0	1	3.3	0.21	2003-11-01	2.2	4.7	2004-10-16	2003-11-14	#REF!	50	0	0	1	1	0	2003-11-17	4	14.1667	2005-01-19	1	0	2005-01-19	1	1	1	0
BPP	96523	0	78	0	0	1	0	1	1	2.8	0.16	2002-03-01	2.5	4.8	2006-08-18	2002-11-11	#REF!	75	1	1	1	0	1	2002-12-13	33	43.5	2006-06-26	0	0	2006-06-26	1	1	0	1
ALC	106173	1	50	0	1	1	1	0	1	0.6	0	2006-06-21	0.7	4.5	2006-09-20	2006-02-16	#REF!	90	1	1	1	1	0	2006-06-30	120	8.86667	2006-11-12	0	0	2006-06-26	1	1	2	1
BM	128628	0	69	1	1	0	1	0	1	2.6	8.92	2005-06-03	5.3	4.2	2006-06-06	2005-08-19	#REF!	30	1	0	0	0	0			14.1667	2006-10-24	0	1	2006-10-24	1	1	2	0
TRN	131381	1	65	0	1	1	1	0	1	1.1		2006-08-01	1.2	4.8	2006-11-01	2006-09-29	0	80	1	0	1	0	1	2006-10-06	7	1.93333	2006-11-27	0	0	2006-11-27	1	1	2	1
ABS	132756	0	81	0	1	0	1	0	1	2.3	0	2006-02-02	3.2	4.6	2006-11-24	2006-02-03	#REF!	99	1	1	1	1	0	2006-05-05	90	10.2667	2006-12-11	0	0	2006-12-11	1	1	2	1
CG	135042	0	55	1	1	0	1	1	1	1.4	0.16	2005-08-19	1.6	5.1	2006-09-21	2005-09-09	#REF!	80	1	0	1	1	0	24.10.05	43	13	2006-10-09	0	0	2006-10-09	1	1	2	1
AFP	152936	0	60	1	1	1	1	0	1	1.6		2006-10-23	1.3	4.8	2006-11-20	2006-10-23	80	40	1	0	1	1	0	2006-11-13	20	1.6	2006-12-11	0	0	2006-12-11	1	1	2	1
SNM	163903	0	59	1	1	0	1	0	1	1.9	0.04	2002-04-15	2.2	4.9	2006-08-29	2002-04-15	100	0	1	0	0	0	0			53.3667	2006-09-26	0	0	2006-09-26	1	3	0	0
LTP	168072	0	66	0	1	0	1	0	1	1.8	0.87	2005-07-17	2	4.7	2006-11-17	2006-02-22	#REF!	100	1	1	1	1	0	2005-02-24	2	9.16667	2006-11-27	0	0	2006-11-27	1	1	2	1
MABS	168489	0	77	0	0	0	1	1	1	0.9	0	2004-03-24	0.8	3.5	2006-11-01	2004-04-30	0	100	1	0	0	0	0			30.4	2006-11-12	0	0	2006-12-11	1	1	2	1
CRN	169192	0	38	1	1	1	1	0	1	1.6	0.3	1985-01-01	2.8	4.7	2006-11-21	1986-06-18	0	100	1	0	0	0	0			245.3	2006-11-27	0	1	2006-11-27	1	1	0	1
LLO	193867	0	69	1	1	0	1	1	1	2.5	1.46	2001-01-01	2.8	5.6	2006-10-30	2005-02-21	#REF!	90	1	1	1	1	0	28.02.05	7	21.2	2006-11-27	0	0	2006-11-27	1	1	2	1
AOJ	214159	1	67	0	1	0	1	0	1	1	0.16	2006-02-01	1.2	4.4	2006-11-17	2006-03-01	#REF!	100	1	1	1	1	0	2006-03-16	15	8.86667	2006-11-27	0	0	2006-11-27	1	1	1	1
MCA	221807	0	62	0	0	1	1	1	1	1.3		2005-08-15	1.3	4.4	2006-09-13	2005-08-22	0	90	1	0	1	0	1	2005-08-26	4	12.7	2006-09-13	0	0	2006-09-13	1	1	1	1
IZH	228422	0	57	0	1	0	0	0	1	1	0.17	2002-04-21	0.9	4.7	2006-07-11	2002-03-25	#REF!	0	1	0	1	1	0	2002-04-22	27	56.5333	2006-12-11	0	0	2006-12-11	1	1	0	1
OB	251910	0	44	1	1	0	0	1	1	0.98	0.18	1996-01-10	1.5	4.2	2006-10-10	1996-01-10	0	100	1	0	0	0	0			129.867	2006-11-06	0	0	2006-11-06	1	1	2	1
JBO	256201	0	60	1	1	0	0	0	1	3.2	1.32	2004-05-18	4	4.3	2006-11-01	2004-05-17	#REF!	100	1	1	0	0	0			29.9333	2006-11-15	0	0	2006-11-15	1	1	0	0
NAC	261551	0	60	1	1	0	1	0	1	1.44	0.02	2003-09-17	1.5	5.7	2006-09-27	2003-03-28	#REF!	80	1	1	1	0	1	2004-01-15	300	43.0667	2006-10-30	0	0	2006-10-30	1	1	1	1
ATN	284747	0	73	1	0	0	1	0	1	1.2	0	2005-02-25	1.9	5.4	2006-10-26	2005-02-14	#REF!	90	1	0	1	0	1	2005-02-18	6	20.9667	2006-11-13	0	0	2006-11-13	1	1	1	1
AC	294714	0	35	1	1	0	0	0	1	1.1	3.41	2003-06-11	1.1	4.8	2006-08-22	2003-06-17	0	100	1	0	0	0	0			38.8	2006-09-11	0	0	2006-09-11	1	1	2	1
SS	297530	0	50	1	0	0	1	0	1	1.9	2.54	2005-09-19	2.4	4.1	2006-12-11	2005-10-03	0	60	0	0	0	0	0			14.2667	2006-12-11	0	0	2006-12-11	1	1	2	1
ARR	302177	0	73	1	1	0	0	0	1	3.1	0.5	2005-10-04	1.7	3.8	2006-12-11	2005-10-07	#REF!	0	1	0	1	1	0	2005-11-04	27	14.1333	2006-12-11	0	0	2006-12-11	1	1	0	1
MABM	305760	0	69	0	0	0	1	1	1	1.7	0.24	2005-01-06	2.6	4.1	2006-09-14	2005-01-17	#REF!	70	0	0	0	0	0			22.1	2006-11-20	0	0	2006-11-20	1	3	1	1
RAS	319973	0	60	1	1	1	1	0	1	1.8		2005-10-08	1.8	5	2006-10-01	2005-08-23	#REF!	90	1	1	1	0	1	24.11.05	90	13.7667	2006-10-16	0	0	2006-10-16	1	3	2	1
MRC	331146	0	52	1	1	0	1	0	1	1.4		2004-12-15	1.6	5	2004-12-20	2004-12-17	#REF!	0	0	0	1	1	0	17.06.2005	180	11.6667	2005-12-07	0	0	2005-10-16	1	1	2	1
JLM	333474	0	56	1	1	1	0	1	1	3.2	3.47	1996-08-19	4.9	5.1	29/02/03	1996-08-19	0	100	1	0	0	0	0			101.6	2005-02-07	0	0	2005-02-07	1	0	0	0
MPR	350812	1	62	1	1	0	0	1	1	3.1		2005-08-18	4.5	3.8	2005-11-11	2005-06-03	#REF!	100	1	1	0	0	0			10.1667	2006-04-08	1	0	2006-04-08	1	1	1	0
MAPL	356005	1	75	0	1	1	0	1	1	1.9		2004-08-01	1.7	4.8	2006-10-16	2000-10-20	0	100	1	0	0	0	0			71.8667	2006-10-16	0	0	2006-10-16	1	1	0	1
OL	358591	0	79	1	1	1	1	0	1	1	0	2006-04-01	1	4.2	2006-10-19	2006-06-06	70	70	0	1	0	0	0			5.46667	2006-11-20	0	0	2006-11-20	1	1	0	1
AR	374461	0	61	1	1	0	1	1	1	1.44	0	1999-04-01	2.9	4.7	2006-10-16	2001-07-31	99	99	1	1	0	0	0			63	2006-10-30	0	1	2006-10-30	1	1	2	0
AMPO	393775	0	57	0	1	0	0	0	1	1.3	0.33	1999-09-29	1	4.6	2006-08-08	2006-06-02	#REF!	0	1	0	0	0	0			3.3	2006-09-11	0	0	2006-09-11	1	1	2	1
PPL	396091	0	79	1	1	0	1	0	1	1.7	0.05	2005-03-23	1.9	5.1	2006-11-10	2005-06-06	#REF!	60	1	1	1	0	0			17.4667	2006-11-20	0	0	2006-11-20	1	1	1	0
ZG	403426	0	79	1	0	1	0	0	1	2		2006-03-22	1.7	4.7	2006-10-16	2006-06-13	#REF!	40	1	0	1	1	0	2006-07-10	40	3.16667	2006-09-18	0	0	2006-09-18	1	1	2	0
NLO	404269	0	61	0	1	1	0	0	1	1.2	0.18	2003-08-04	1.3	3.8	2006-10-31	2003-08-04	#REF!	0	1	0	0	0	0			40.0333	2006-12-05	0	0	2006-12-05	1	1	0	1
MBPS	404681	0	64	0	1	0	0	1	1	1.8	0.11	2002-06-18	2.4	4.9	2006-09-01	2002-09-16	#REF!	100	1	1	1	1	0	08.10.02	22	48.0667	2006-09-18	0	0	2006-08-18	1	2	0	1
EGB	405485	0	64	0	1	1	0	0	1	3	3.59	2002-05-02	3.7	4.7	2006-11-22	2002-06-24	100	95	1	1	1	0	1	2002-07-01	7	52.9333	2006-11-22	0	0	2006-11-22	1	1	0	1
COV	429337	0	54	0	0	0	1	0	1	1.2	0.12	2004-05-01	1.1	4.7	2006-07-10	2004-06-01	#REF!	0	1	0	0	0	0			28.6333	2006-10-20	0	0	2006-10-20	1	1	2	1
HMB	432878	0	60	0	1	0	1	0	1	1.77	0.95	2005-11-21	2.1	4.6	2005-03-18	2004-05-03	95	0	1	0	0	0	0			15.6333	2005-08-22	1	0	2005-08-22	1	1	2	0
MLAC	441471	0	67	0	0	0	1	0	1	2.86	0.26	2004-05-10	2	5	2006-11-22	2004-05-03	#REF!	100	1	1	1	1	0	2004-05-11	8	31.0333	2006-12-04	0	0	2006-12-04	1	1	1	1
MNRO	456746	0	56	0	1	0	0	1	1	1.6		2003-05-11	1.5	4.3	2006-10-10	2003-05-19	0	100	1	0	0	0	0			40.9	2006-10-16	0	0	2006-10-16	1	1	2	1
BBP	460847	0	58	1	1	0	1	0	1	1.8	0.21	2004-11-12	1.9	4.2	2006-10-23	2005-06-20	90	80	1	1	1	1	1	2005-06-24	4	17	2006-11-20	0	0	2006-11-20	1	2	1	1
JBS	467051	0	74	0	0	0	1	0	1	0.8	0	2003-08-27	0.9	4.3	2006-08-14	2005-09-27	0	70	0	0	1	0	1	2005-11-09	42	11.0333	2006-08-28	0	0	2006-08-28	1	1	2	1
BSO	476216	0	47	1	1	0	0	0	1	1	0	2004-02-05	1	4.2	2006-01-20	2004-11-19	#REF!	0	1	0	0	0	0			14.5667	2006-02-06	0	0	2006-02-06	1	1	2	1
GLC	479806	1	59	1	1	1	1	1	1	1.9	0	2004-05-28	2.4	4.5	2006-11-14	2004-07-19	#REF!	0	0	0	0	0	0			27.4	2006-11-01	0	0	2006-11-01	1	1	0	0
MGL	491875	0	67	0	1	1	0	1	1	4.6	1.5	2004-10-28	9.9	6.8	2005-08-01	2004-12-01	100	0	1	0	0	0	0			14.7	2006-02-22	0	1	2006-02-22	1	1	0	1
AM	517515	0	79	1	1	0	0	0	1	3.5	0	2006-03-01	2.5	4.6	2006-12-06	2006-03-21	100	90	1	1	1	0	1	2006-03-24	3	8.66667	2006-12-11	0	0	2006-12-11	1	1	0	0

## Sheet: No-Statins
name	rg	race	age	gender	smoking	diabetes	peripheral arterial disease	Cerebrovascular disease	dyslipidemia	creat.pre	proteinuria	date	last creat	K	date	arteriography	Left kidney	right kidney	severity	bilateral	revascularization	left kidney	right kidney	angioplasty	time from arteriography to angioplasty	time until death	last follow-up	deat	doubled creat	last follow-up	statin	aspirin	beta-blocker	RAASi
ILR	15915	0	84	0	0	0	1	0	0	1	0.28	2005-11-25	1.3	4	2006-06-23	2005-11-02	0.8	90	1	1	1	1	1	2005-11-08	6	11.9333	2006-10-30	0	0	2006-10-30	0	1	2	1
ASP	24094	0	81	0	0	0	0	0	1	5.6	1.47	1997-09-10	5.6	4.4	2002-10-07	1997-09-10	0.65	40	0	0	0	0	0			0.233333	1997-09-17	1	0	1997-09-17	0	0	0	0
PL	39299	0	57	1	1	1	0	0	1	1.6	0	2006-07-21	1.2	4.8	2006-10-17	2006-08-01	0.88	99	1	1	1	1	1	2006-09-14	13	2.73333	2006-10-23	0	0	2006-10-23	0	1	2	0
TRJ	47327	0	72	0	0	1	0	0	1	2.1	1.22	2002-06-10	2.9	5	2005-06-10	2002-06-10	0.7	50	0	0	0	0	0			38.4333	2005-08-23	0	0	2005-08-23	0	0	0	0
OO	85478	1	52	1	1	0	0	1	1	3.7	0.7	01.03.04	4.2	4.6	2006-01-17	2005-06-21	1	90	1	1	0	0	0			15.3333	2006-10-01	0	0	2006-10-01	0	1	2	1
LLSD	176774	0	51	0		0	0	0	0	0.7	0	2002-04-28	1.1	4.6	2003-05-20	2002-04-28	0.8	30	1	0	1	1	0	2002-06-17	14	15.0333	2003-07-29	0	0	2003-07-29	0	0	0	1
AVS	190062	0	59	1	1	1	1	0	1	3.2	4.41	2005-10-17	11.7	5.1	2006-07-27	2005-10-31	0	70	0	0	0	0	0			9.73333	2006-08-22	0	1	2006-08-22	0	1	0	1
YSM	261135	1	69	0	0	1	1	1	1	2.7	0.81	2003-10-01	3.5	4.6	2005-04-07	2003-11-24	100	80	1	1	1	0	1	2004-06-18	200	20.0667	2005-07-26	1	0	2005-07-26	0	1	1	1
RJS	287853	0	51	1	1	0	1	0	1	14.7	0.74	2003-07-06	11.7	4.7	2005-03-01	2004-07-15	100	70	1	1	0	0	1	2004-08-16	31	27.3	2006-10-24	0	0	2006-10-24	0	0	2	1
JF	301220	0	62	1	o	0	0	0	0	5.5	1.26	2001-05-02	6.9	4	2001-06-21	2001-05-02	0.8	0	1	0	0	0	0			34.0667	2004-03-04	1	0	2004-03-04	0	0	0	0
DHS	301323	0	56	1	0	0	0	1	1	1.1	0	2002-04-08	1.9	2.5	2002-10-08	2002-04-08	0.9	0	1	0	1	1	0	2002-04-29	21	6.3	2002-10-17	1	1	2002-10-17	0	1	1	1
JM	301926	0	48	1	0	1	0	0	1	1.75	0	1996-03-19	1.76	4.5	1996-04-02	1996-03-20	0.624	0	0	0	0	0	0			0.0333333	1996-03-21	0	0	1996-03-21	0	1	0	1
GOL	313616	0	76	1	1	1	0	0	0	4.4	2.43	2001-03-09	4.4	5.1	2001-06-12	2001-03-09	0.8	0	1	0	0	0	0			8.33333	2001-11-19	0	0	2001-11-19	0	1	0	1
RV	318503	0	55	1	1	0	0	1	1	6.4	8.6	1997-10-08	6.4	5	1997-10-08	1997-10-08	1	0	1	0	0	0	0			28.7667	2000-03-01	1	0	2000-03-01	0	0	0	0
HES	337025	1	61	1	1	0	1	1	1	0.9	0	2002-01-03	1.3	3.9	2002-05-14	2002-01-15	0	90	1	0	1	0	1	2002-05-13	120	4.23333	2002-05-22	0	0	2002-05-22	0	1	0	1
FF	345471	0	81	1		1	0	0	1	4.9	0.38	1997-04-16	4.9	3.5	1997-04-16	1997-04-16	1	0	1	0	0	0	0			0	1997-04-16	1	0	1997-04-16	0	1	0	1
JSB	349084	0	63	1	1	0	0	0	0	0.98	0	1997-05-13	1	4.2	1999-09-21	1997-05-21	0.95	80	1	1	1	1	0	1997-06-02	9	60.2667	2002-05-29	1	0	2002-05-29	0	0	0	0
TAS	395911	1	52	0	1	1	1	0	1	1.5	0.14	2000-01-28	2.3	3.2	2002-10-01	2000-01-28	0.5	70	0	0	1	0	1	2001-03-05	400	32.7	2002-10-19	1	0	2002-10-19	0	1	0	1
WR	400012	0	59	1	0	0	1	0	1	3.1	1.44	2000-06-19	9.2	4.3	2001-01-01	2000-06-19	0.76	80	1	1	1	1	0	2000-07-03	14	16.6	2001-11-07	1	1	2001-11-07	0	0	0	0
MAM	402604	0	70	0	0	1	1	0	1	2.6	3.12	2001-06-29	5.6	5.6	2001-08-24	2001-08-13	0.9	70	1	1	1	0	1	2001-08-27	14	11.9	2002-08-10	1	1	2002-08-10	0	1	1	0
RPC	407855	0	61	1	1	0	0	0	0	2.3	0.14	2000-07-20	2.47	4.8	2005-04-17	2000-08-07	1	70	1	1	1	0	1	2001-05-08	270	56.3333	2005-04-17	1	0	2005-04-17	0	1	2	1
JC	430112	0	61	1	1	0	1	0		6.4	14.74	2004-06-24	5.8	3.2	2005-09-05	2004-06-28	0	70	0	0	0	0	0			28.3	2006-11-07	0		2005-10-27	0	1	0	1
CPS	462502	0	61	0	0	0	1	0	1	4.52	0.81	2003-06-02	5.43	5.3	2004-03-01	2003-07-21	60	90	1	1	0	0	0			13.6333	2004-09-10	1	0	2004-09-10	0	1	2	0
JAS	475820	0	84	1	1	1	0	1	1	2.32	0.19	2004-02-12	2.76	5.2	2005-03-01	2004-11-09	0.95	80	1	1	1	0	1	2004-11-16	7	3.46667	2005-02-23	0	0	2005-02-23	0	1	0	0
MAV	480518	0	69	1	1	0	1	0	1	1.4	0.19	2004-05-19	1.3	4.4	2006-02-13	2004-07-23	0	100	1	0	0	0	0			18.6667	2006-02-13	0	0	2006-02-13	0	1	0	1
DM	489703	0	87	1	1	0	0	1	1	2.8	1.25	2005-03-30	3.3	4.8	2006-08-03	2005-04-01	90	90	1	1	1	1	1	14/4/2005 e 4/08/05	13	16.6667	2006-08-21	0	0	2006-08-21	0	1	0	0
MAPB	512651	0	78	0	1	0	1	0	0	1.1		2006-06-28	1.5	4.1	2006-07-12	2006-06-28	0.8	100	1	1	1	1	0	2006-07-06	8	0.433333	2006-07-11	0	n	2006-07-11	0	1	0	1
AAM	514799	0	69	1	1	0	0	0	1	2.7	1.49	2006-08-07	2.1	3.7	2006-10-29	2006-08-08	0	80	1	0	1	0	1	2006-08-14	6	3.16667	2006-11-13	0	n	2006-11-13	0	1	0	1

## Sheet: Survival
Patients	Grou	Event	Time
ACB	1	0	36
AAM	1	0	11
ABS	1	0	18
ALCV	1	0	13
ATN	1	0	26
ACB	1	0	8
ACP	1	0	3
AG	1	0	33			S
AM	1	0	16
ARR	1	0	20
AOJ	1	0	10
BPP	1	0	56
BBP	1	0	21
JBS	1	0	20
DHS	1	1	6.3
DM	1	0	27
EGB	1	0	57
EMC	1	0	7
EMO	1	0	37
FMS	1	0	43
HES	1	0	4
ILR	1	0	19
IPT	1	0	65
ISL	1	1	17.43
IZH	1	0	63
JBS	1	0	15
JBS	1	0	11
JAS	1	0	3
JMD	1	0	24
jose bulgari	1	0	23
JBS	1	1	60.27
LLD	1	0	58
LLO	1	0	26
LC	1	0	7
LTP	1	0	17
MAM	1	1	11.9
MBPS	1	0	53
MCA	1	0	13
MLAC	1	0	36
MLB	1	0	43
NMR	1	0	3
NAC	1	0	49
OMSP	1	0	8
PL	1	0	9
PPL	1	0	22
RJS	1	0	34
RPC	1	1	56.33
RAS	1	0	20
TRN	1	0	8
APS	1	1	32.7
WR	1	1	16.6
YSM	1	1	20.07
ZG	1	0	12
ZBA	1	1	6.67
ASP	2	1	0.23
AVS	2	0	19
AR	2	0	70
AFM	2	0	18
ARB	2	0	10
AMPO	2	0	12
BM	2	0	21
BSO	2	0	15
CRCS	2	0	4
COV	2	0	37
CPS	2	1	13.63
FF	2	1	0
GG	2	0	34
GLC	2	0	27
GOL	2	0	8
HMB	2	1	15.63
IMO	2	0	31
IMAS	2	0	32
JC	2	0	35
JF	2	1	34.07
JLM	2	0	102
JBO	2	0	33
JFD	2	1	23.53
JF	2	0	8
LARC	2	0	13
LCR	2	0	7
MNP	2	0	41
MAV	2	0	19
MPA	2	1	10.17
MABS	2	0	29
MABS	2	0	35
MGL	2	0	15
MNRO	2	0	45
MA	2	0
MAS	2	0	15
MO	2	0	1
NCA	2	0	3
NLP	2	0	45
NRR	2	0	9
OB	2	0	134
OO	2	0	23
OL	2	0	12
PRF	2	0	1
FAC	2	0	20
RB	2	1	28.77
SS	2	0	14
TOC	2	0	30
TDR	2	0	36
TRJ	2	0	38

## Sheet: Predicted
name	Overall Survival at 1 Year	Overall Survival at 5 Years	Overall Survival at 10 Years	CV Event-Free Survival at 1 Year	CV Event-Free Survival at 5 Years	CV Event-Free Survival at 10 Years
ACB	0.89	0.48	0.17	0.75	0.48	0.2
AAM	0.89	0.48	0.17	0.89	0.65	0.39
ASP	0.75	0.36	0.08	0.75	0.48	0.2
ABS	0.75	0.36	0.08	0.75	0.48	0.2
ALCV	0.89	0.48	0.17	0.75	0.48	0.2
AVS	0.75	0.36	0.08	0.75	0.48	0.2
ATN	0.89	0.48	0.17	0.75	0.48	0.2
AR	0.89	0.48	0.17	0.75	0.48	0.2
ACB	0.89	0.48	0.17	0.89	0.65	0.39
ACP	0.89	0.48	0.17	0.89	0.65	0.39
AG	0.89	0.48	0.17	0.89	0.65	0.39
AM	0.89	0.48	0.17	0.89	0.65	0.39
ARR	0.89	0.48	0.17	0.75	0.48	0.2
AFM	0.89	0.48	0.17	0.89	0.65	0.39
ARB	0.89	0.48	0.17	0.75	0.48	0.2
AOJ	0.89	0.48	0.17	0.89	0.65	0.39
AMP	0.89	0.48	0.17	0.89	0.65	0.39
BPP	0.75	0.36	0.08	0.75	0.48	0.2
BBP	0.89	0.48	0.17	0.75	0.48	0.2
BM	0.75	0.36	0.08	0.75	0.48	0.2
BSO	0.89	0.48	0.17	0.89	0.65	0.39
CRCS	0.89	0.48	0.17	0.89	0.65	0.39
COV	0.89	0.48	0.17	0.75	0.48	0.2
CPS	0.89	0.48	0.17	0.75	0.48	0.2
CG	0.89	0.48	0.17	0.75	0.48	0.2
DHS	0.89	0.48	0.17	0.89	0.65	0.39
DM	0.75	0.36	0.08	0.89	0.65	0.39
EGB	0.89	0.48	0.17	0.89	0.65	0.39
EMC	0.89	0.48	0.17	0.75	0.48	0.2
EMO	0.89	0.48	0.17	0.75	0.48	0.2
FMS	0.75	0.36	0.08	0.75	0.48	0.2
FF	0.75	0.36	0.08	0.89	0.65	0.39
GG	0.89	0.48	0.17	0.75	0.48	0.2
GLC	0.89	0.48	0.17	0.75	0.48	0.2
GOL	0.75	0.36	0.08	0.75	0.48	0.2
HMB	0.89	0.48	0.17	0.75	0.48	0.2
HES	0.89	0.48	0.17	0.89	0.65	0.39
ILR	0.75	0.36	0.08	0.75	0.48	0.2
IPT	0.89	0.48	0.17	0.89	0.65	0.39
ISL	0.89	0.48	0.17	0.89	0.65	0.39
IMO	0.89	0.48	0.17	0.75	0.48	0.2
IZH	0.89	0.48	0.17	0.89	0.65	0.39
IMAS	0.89	0.48	0.17	0.75	0.48	0.2
JBS	0.89	0.48	0.17	0.75	0.48	0.2
JBS	0.89	0.48	0.17	0.75	0.48	0.2
JAS	0.89	0.48	0.17	0.75	0.48	0.2
JC	0.75	0.36	0.08	0.75	0.48	0.2
JF	0.89	0.48	0.17	0.89	0.65	0.39
JLM	0.89	0.48	0.17	0.89	0.65	0.39
JMD	0.89	0.48	0.17	0.75	0.48	0.2
JBO	0.89	0.48	0.17	0.89	0.65	0.39
JB	0.89	0.48	0.17	0.75	0.48	0.2
JFD	0.75	0.36	0.08	0.75	0.48	0.2
JSB	0.89	0.48	0.17	0.75	0.48	0.2
JF	0.75	0.36	0.08	0.75	0.48	0.2
LLSD	0.89	0.48	0.17	0.89	0.65	0.39
LLO	0.75	0.36	0.08	0.75	0.48	0.2
LAR	0.89	0.48	0.17	0.75	0.48	0.2
LCR	0.89	0.48	0.17	0.75	0.48	0.2
LCR	0.89	0.48	0.17	0.75	0.48	0.2
LTP	0.89	0.48	0.17	0.75	0.48	0.2
MNP	0.75	0.36	0.08	0.75	0.48	0.2
MAV	0.89	0.48	0.17	0.75	0.48	0.2
MPA	0.75	0.36	0.08	0.75	0.48	0.2
MABM	0.89	0.48	0.17	0.89	0.65	0.39
MAM	0.75	0.36	0.08	0.75	0.48	0.2
MBPS	0.89	0.48	0.17	0.89	0.65	0.39
MCA	0.89	0.48	0.17	0.75	0.48	0.2
MLAC	0.89	0.48	0.17	0.75	0.48	0.2
MABS	0.89	0.48	0.17	0.89	0.65	0.39
MGL	0.75	0.36	0.08	0.89	0.65	0.39
MLB	0.89	0.48	0.17	0.75	0.48	0.2
MNRO	0.89	0.48	0.17	0.89	0.65	0.2
MA	0.89	0.48	0.17	0.89	0.65	0.39
MAS	0.89	0.48	0.17	0.89	0.65	0.39
MO	0.89	0.48	0.17	0.89	0.65	0.39
NCA	0.75	0.36	0.08	0.89	0.65	0.39
NLO	0.89	0.48	0.17	0.75	0.48	0.2
NMR	0.89	0.48	0.17	0.75	0.48	0.2
NAC	0.89	0.48	0.17	0.75	0.48	0.2
NRR	0.89	0.48	0.17	0.75	0.48	0.2
OB	0.89	0.48	0.17	0.75	0.48	0.2
OMSP	0.89	0.48	0.17	0.89	0.65	0.39
OO	0.89	0.48	0.17	0.75	0.48	0.2
OL	0.89	0.48	0.17	0.89	0.65	0.39
PL	0.89	0.48	0.17	0.75	0.48	0.2
PPL	0.89	0.48	0.17	0.75	0.48	0.2
PRF	0.75	0.36	0.08	0.75	0.48	0.2
RJS	0.89	0.48	0.17	0.75	0.48	0.2
RAC	0.89	0.48	0.17	0.75	0.48	0.2
RV	0.75	0.36	0.08	0.89	0.65	0.39
RPC	0.89	0.48	0.17	0.89	0.65	0.39
RAS	0.89	0.48	0.17	0.75	0.48	0.2
SS	0.89	0.48	0.17	0.75	0.48	0.2
TOC	0.89	0.48	0.17	0.75	0.48	0.2
TRN	0.75	0.36	0.08	0.75	0.48	0.2
TAS	0.89	0.48	0.17	0.75	0.48	0.2
TDR	0.75	0.36	0.08	0.75	0.48	0.2
TRJ	0.75	0.36	0.08	0.89	0.65	0.39
WR	0.89	0.48	0.17	0.75	0.48	0.2
YSM	0.89	0.48	0.17	0.75	0.48	0.2
ZG	0.89	0.48	0.17	0.89	0.65	0.39
ZBA	0.89	0.48	0.17	0.75	0.48	0.2
